# Supplementary material for: A systematic review of the epidemiology of Hepatitis E virus infection in South – Eastern Asia
Source: Virulence. 2020 Dec 29;12(1):114–29. doi: 10.1080/21505594.2020.1865716 (PMC7781573; doi:10.1080/21505594.2020.1865716)
Supplement: Supplemental Material [file KVIR_A_1865716_SM5220.zip]

Archive with 6 entries (5 files):
- supplement/
- supplement/S1_File.docx
- supplement/S1_Table.docx
- supplement/S2_File.docx
- supplement/S3_File.docx
- supplement/S4_File.docx
